# Supplementary material for: Coeliac Disease Case–Control Study: Has the Time Come to Explore beyond Patients at Risk?
Source: Nutrients. 2023 Mar 3;15(5):1267. doi: 10.3390/nu15051267 (PMC10005316; doi:10.3390/nu15051267)
Supplement: Supplementary file 1 [file nutrients-15-01267-s001.zip]

Archive with 1 entries (1 files):
- nutrients-2234316-supplementary.pdf
